# Supplementary material for: Recombinant Viruses from the Picornaviridae Family Occurring in Racing Pigeons
Source: Viruses. 2024 Jun 4;16(6):917. doi: 10.3390/v16060917 (PMC11209253; doi:10.3390/v16060917)
Supplement: Supplementary file 1 [file viruses-16-00917-s001.zip]

Archive with 5 entries (5 files):
- Table S3.xlsx
- Table S2.xlsx
- Figure S1.png
- Table S4.xlsx
- Table S1.xlsx
