# Supplementary material for: Recombinant Viruses from the Picornaviridae Family Occurring in Racing Pigeons
Source: Viruses. 2024 Jun 4;16(6):917. doi: 10.3390/v16060917 (PMC11209253; doi:10.3390/v16060917)
Supplement: Supplementary file 1 [file viruses-16-00917-s001.zip › Table S3.xlsx]

## Sheet: Arkusz1
Table S3. Validation of Picornavirus B best fit substitution model for nucleotide sequence alignment
Model	#Param	BIC	AICc	lnL	Invariant	Gamma	R	Freq A	Freq T	Freq C	Freq G	A=>T	A=>C	A=>G	T=>A	T=>C	T=>G	C=>A	C=>T	C=>G	G=>A	G=>T	G=>C
GTR+G+I	47	270353	269888	-134897	0.0780734	1.35643	1.369	0.273099	0.276114	0.212416	0.23837	0.06	0.06	0.12	0.06	0.14	0.03	0.08	0.18	0.05	0.14	0.04	0.04
GTR+G	46	270534	270079	-134993	n/a	0.770549	1.40926	0.273099	0.276114	0.212416	0.23837	0.05	0.06	0.12	0.05	0.14	0.03	0.08	0.18	0.05	0.14	0.03	0.04
T92+G+I	41	270596	270190	-135054	0.0807117	1.40989	1.36833	0.274607	0.274607	0.225393	0.225393	0.06	0.05	0.13	0.06	0.13	0.05	0.06	0.16	0.05	0.16	0.06	0.05
TN93+G+I	44	270656	270220	-135066	0.0803496	1.39736	1.3751	0.273099	0.276114	0.212416	0.23837	0.06	0.04	0.12	0.06	0.14	0.05	0.06	0.18	0.05	0.14	0.06	0.04
HKY+G+I	43	270697	270271	-135093	0.0804078	1.40623	1.36711	0.273099	0.276114	0.212416	0.23837	0.06	0.04	0.14	0.06	0.12	0.05	0.06	0.16	0.05	0.16	0.06	0.04
T92+G	40	270836	270439	-135180	n/a	0.797094	1.27079	0.274607	0.274607	0.225393	0.225393	0.06	0.05	0.13	0.06	0.13	0.05	0.06	0.15	0.05	0.15	0.06	0.05
TN93+G	43	270886	270461	-135187	n/a	0.789601	1.31742	0.273099	0.276114	0.212416	0.23837	0.06	0.05	0.13	0.06	0.13	0.05	0.06	0.17	0.05	0.15	0.06	0.05
HKY+G	42	270933	270517	-135216	n/a	0.797283	1.27069	0.273099	0.276114	0.212416	0.23837	0.06	0.05	0.13	0.06	0.12	0.05	0.06	0.16	0.05	0.15	0.06	0.05
K2+G+I	40	271260	270864	-135392	0.0813613	1.41821	1.4306	0.25	0.25	0.25	0.25	0.05	0.05	0.15	0.05	0.15	0.05	0.05	0.15	0.05	0.15	0.05	0.05
K2+G	39	271501	271115	-135518	n/a	0.815097	1.24989	0.25	0.25	0.25	0.25	0.06	0.06	0.14	0.06	0.14	0.06	0.06	0.14	0.06	0.14	0.06	0.06
GTR+I	46	274578	274122	-137015	0.104747	n/a	1.08418	0.273099	0.276114	0.212416	0.23837	0.07	0.06	0.12	0.07	0.12	0.05	0.08	0.15	0.05	0.13	0.05	0.04
JC+G+I	39	274601	274215	-137069	0.0840058	1.72343	0.5	0.25	0.25	0.25	0.25	0.08	0.08	0.08	0.08	0.08	0.08	0.08	0.08	0.08	0.08	0.08	0.08
T92+I	40	274660	274264	-137092	0.104818	n/a	1.08175	0.274607	0.274607	0.225393	0.225393	0.07	0.05	0.12	0.07	0.12	0.05	0.07	0.14	0.05	0.14	0.07	0.05
TN93+I	43	274767	274341	-137127	0.104837	n/a	1.12983	0.273099	0.276114	0.212416	0.23837	0.06	0.05	0.12	0.06	0.12	0.06	0.06	0.16	0.06	0.13	0.06	0.05
HKY+I	42	274778	274362	-137139	0.104805	n/a	1.08141	0.273099	0.276114	0.212416	0.23837	0.07	0.05	0.12	0.07	0.11	0.06	0.07	0.14	0.06	0.14	0.07	0.05
JC+G	38	274879	274502	-137213	n/a	0.848275	0.5	0.25	0.25	0.25	0.25	0.08	0.08	0.08	0.08	0.08	0.08	0.08	0.08	0.08	0.08	0.08	0.08
K2+I	39	275136	274750	-137336	0.104893	n/a	1.13691	0.25	0.25	0.25	0.25	0.06	0.06	0.13	0.06	0.13	0.06	0.06	0.13	0.06	0.13	0.06	0.06
JC+I	38	277942	277566	-138745	0.104674	n/a	0.5	0.25	0.25	0.25	0.25	0.08	0.08	0.08	0.08	0.08	0.08	0.08	0.08	0.08	0.08	0.08	0.08
GTR	45	280498	280052	-139981	n/a	n/a	1.01756	0.273099	0.276114	0.212416	0.23837	0.07	0.07	0.12	0.07	0.11	0.05	0.09	0.15	0.05	0.13	0.05	0.05
T92	39	280666	280280	-140101	n/a	n/a	1.01699	0.274607	0.274607	0.225393	0.225393	0.07	0.06	0.11	0.07	0.11	0.06	0.07	0.14	0.06	0.14	0.07	0.06
HKY	41	280759	280353	-140135	n/a	n/a	1.01842	0.273099	0.276114	0.212416	0.23837	0.07	0.05	0.12	0.07	0.11	0.06	0.07	0.14	0.06	0.14	0.07	0.05
TN93	42	280763	280347	-140131	n/a	n/a	1.05773	0.273099	0.276114	0.212416	0.23837	0.07	0.05	0.12	0.07	0.12	0.06	0.07	0.15	0.06	0.13	0.07	0.05
K2	38	281106	280730	-140327	n/a	n/a	1.0559	0.25	0.25	0.25	0.25	0.06	0.06	0.13	0.06	0.13	0.06	0.06	0.13	0.06	0.13	0.06	0.06
JC	37	283751	283384	-141655	n/a	n/a	0.5	0.25	0.25	0.25	0.25	0.08	0.08	0.08	0.08	0.08	0.08	0.08	0.08	0.08	0.08	0.08	0.08
Table legend
Models with the lowest BIC scores (Bayesian Information Criterion) are considered to describe the substitution pattern the best. For each model, AICc value (Akaike Information Criterion, corrected), Maximum Likelihood value (lnL), and the number of parameters (including branch lengths) are also presented.
Non-uniformity of evolutionary rates among sites may be modeled by using a discrete Gamma distribution (+G) with 5 rate categories and by assuming that a certain fraction of sites are evolutionarily invariable (+I).
Whenever applicable, estimates of gamma shape parameter and/or the estimated fraction of invariant sites are shown. Assumed or estimated values of transition/transversion bias (R) are shown for each model, as well.
They are followed by nucleotide frequencies (f) and rates of base substitutions (r) for each nucleotide pair.
Relative values of instantaneous r should be considered when evaluating them. For simplicity, sum of r values is made equal to 1 for each model. For estimating ML values, a tree topology was automatically computed. This analysis involved 20 nucleotide sequences. There were a total of 10087 positions in the final dataset.
Evolutionary analyses were conducted in MEGA11.
The explanation of abbreviated substitution models names:
GTR	General time reversible model with unequal rates and unequal base freq.
TN93	Tamura Nei model
HKY	Hasegawa, Kishino and Yano model - unequal transition/transversion rates and unequal base freq.
T92	Tamura 3-parameter substitution model
K2	Kimura 2-parameter substitution model
JC	Jukes and Kantor substitution model, Equal substitution rates and equal base frequencies
+G	discrete Gamma model with default 5 rate categories
+I	invariable sites
+G+I	invariable site plus discrete Gamma model
