# Supplementary material for: Recombinant Viruses from the Picornaviridae Family Occurring in Racing Pigeons
Source: Viruses. 2024 Jun 4;16(6):917. doi: 10.3390/v16060917 (PMC11209253; doi:10.3390/v16060917)
Supplement: Supplementary file 1 [file viruses-16-00917-s001.zip › Table S2.xlsx]

## Sheet: Arkusz1
Table S2. Validation of Megrivirus best fit substitution model for amino-acids sequence alignment
Model	#Param	BIC	AICc	lnL	Invariant	Gamma	Freq A	Freq R	Freq N	Freq D	Freq C	Freq Q	Freq E	Freq G	Freq H	Freq I	Freq L	Freq K	Freq M	Freq F	Freq P	Freq S	Freq T	Freq W	Freq Y	Freq V
LG+G+F	55	37668.6	37245.8	-18567.7	n/a	1.227	0.0841904	0.0439736	0.0520416	0.0393546	0.00591242	0.0511178	0.0368911	0.0678081	0.0150274	0.0489622	0.0787707	0.0123791	0.0149658	0.054382	0.0822196	0.0950299	0.094414	0.0130566	0.0278992	0.0816037
LG+G+I+F	56	37678.3	37247.8	-18567.7	0	1.22691	0.0841904	0.0439736	0.0520416	0.0393546	0.00591242	0.0511178	0.0368911	0.0678081	0.0150274	0.0489622	0.0787707	0.0123791	0.0149658	0.054382	0.0822196	0.0950299	0.094414	0.0130566	0.0278992	0.0816037
rtREV+G+F	55	37790.3	37367.4	-18628.5	n/a	1.2554	0.0841904	0.0439736	0.0520416	0.0393546	0.00591242	0.0511178	0.0368911	0.0678081	0.0150274	0.0489622	0.0787707	0.0123791	0.0149658	0.054382	0.0822196	0.0950299	0.094414	0.0130566	0.0278992	0.0816037
rtREV+G+I+F	56	37800	37369.5	-18628.5	1e-05	1.25541	0.0841904	0.0439736	0.0520416	0.0393546	0.00591242	0.0511178	0.0368911	0.0678081	0.0150274	0.0489622	0.0787707	0.0123791	0.0149658	0.054382	0.0822196	0.0950299	0.094414	0.0130566	0.0278992	0.0816037
WAG+G+F	55	37806	37383.1	-18636.4	n/a	1.35406	0.0841904	0.0439736	0.0520416	0.0393546	0.00591242	0.0511178	0.0368911	0.0678081	0.0150274	0.0489622	0.0787707	0.0123791	0.0149658	0.054382	0.0822196	0.0950299	0.094414	0.0130566	0.0278992	0.0816037
WAG+G+I+F	56	37815.7	37385.1	-18636.4	0	1.35408	0.0841904	0.0439736	0.0520416	0.0393546	0.00591242	0.0511178	0.0368911	0.0678081	0.0150274	0.0489622	0.0787707	0.0123791	0.0149658	0.054382	0.0822196	0.0950299	0.094414	0.0130566	0.0278992	0.0816037
Dayhoff+G+F	55	38007.6	37584.7	-18737.2	n/a	1.19734	0.0841904	0.0439736	0.0520416	0.0393546	0.00591242	0.0511178	0.0368911	0.0678081	0.0150274	0.0489622	0.0787707	0.0123791	0.0149658	0.054382	0.0822196	0.0950299	0.094414	0.0130566	0.0278992	0.0816037
LG+G	36	38010.5	37733.6	-18830.7	n/a	1.32549	0.079066	0.055941	0.041977	0.053052	0.012937	0.040767	0.071586	0.057337	0.022355	0.062157	0.099081	0.0646	0.022951	0.042302	0.04404	0.061197	0.053287	0.012066	0.034155	0.069147
Dayhoff+G+I+F	56	38017.3	37586.8	-18737.2	0	1.1973	0.0841904	0.0439736	0.0520416	0.0393546	0.00591242	0.0511178	0.0368911	0.0678081	0.0150274	0.0489622	0.0787707	0.0123791	0.0149658	0.054382	0.0822196	0.0950299	0.094414	0.0130566	0.0278992	0.0816037
LG+G+I	37	38020.2	37735.7	-18830.7	0	1.32555	0.079066	0.055941	0.041977	0.053052	0.012937	0.040767	0.071586	0.057337	0.022355	0.062157	0.099081	0.0646	0.022951	0.042302	0.04404	0.061197	0.053287	0.012066	0.034155	0.069147
WAG+G	36	38090.2	37813.3	-18870.6	n/a	1.43277	0.0866279	0.043972	0.0390894	0.0570451	0.0193078	0.0367281	0.0580589	0.0832518	0.0244313	0.048466	0.086209	0.0620286	0.0195027	0.0384319	0.0457631	0.0695179	0.0610127	0.0143859	0.0352742	0.0708956
WAG+G+I	37	38099.9	37815.3	-18870.6	1e-05	1.43278	0.0866279	0.043972	0.0390894	0.0570451	0.0193078	0.0367281	0.0580589	0.0832518	0.0244313	0.048466	0.086209	0.0620286	0.0195027	0.0384319	0.0457631	0.0695179	0.0610127	0.0143859	0.0352742	0.0708956
JTT+G+F	55	38104.2	37681.4	-18785.5	n/a	1.19837	0.0841904	0.0439736	0.0520416	0.0393546	0.00591242	0.0511178	0.0368911	0.0678081	0.0150274	0.0489622	0.0787707	0.0123791	0.0149658	0.054382	0.0822196	0.0950299	0.094414	0.0130566	0.0278992	0.0816037
JTT+G+I+F	56	38113.9	37683.4	-18785.5	1e-05	1.19857	0.0841904	0.0439736	0.0520416	0.0393546	0.00591242	0.0511178	0.0368911	0.0678081	0.0150274	0.0489622	0.0787707	0.0123791	0.0149658	0.054382	0.0822196	0.0950299	0.094414	0.0130566	0.0278992	0.0816037
cpREV+G+F	55	38132.5	37709.6	-18799.6	n/a	1.24684	0.0841904	0.0439736	0.0520416	0.0393546	0.00591242	0.0511178	0.0368911	0.0678081	0.0150274	0.0489622	0.0787707	0.0123791	0.0149658	0.054382	0.0822196	0.0950299	0.094414	0.0130566	0.0278992	0.0816037
cpREV+G+I+F	56	38148.8	37718.3	-18802.9	1e-05	1.24528	0.0841904	0.0439736	0.0520416	0.0393546	0.00591242	0.0511178	0.0368911	0.0678081	0.0150274	0.0489622	0.0787707	0.0123791	0.0149658	0.054382	0.0822196	0.0950299	0.094414	0.0130566	0.0278992	0.0816037
LG+I+F	55	38185.9	37763.1	-18826.3	0.0749511	n/a	0.0841904	0.0439736	0.0520416	0.0393546	0.00591242	0.0511178	0.0368911	0.0678081	0.0150274	0.0489622	0.0787707	0.0123791	0.0149658	0.054382	0.0822196	0.0950299	0.094414	0.0130566	0.0278992	0.0816037
JTT+G	36	38201.1	37924.2	-18926	n/a	1.31138	0.0769	0.0511	0.0425	0.0513	0.0203	0.0411	0.0618	0.0747	0.023	0.0526	0.0911	0.0595	0.0234	0.0405	0.0505	0.0682	0.0585	0.0143	0.0323	0.0664
JTT+G+I	37	38210.8	37926.2	-18926	1e-05	1.31148	0.0769	0.0511	0.0425	0.0513	0.0203	0.0411	0.0618	0.0747	0.023	0.0526	0.0911	0.0595	0.0234	0.0405	0.0505	0.0682	0.0585	0.0143	0.0323	0.0664
WAG+I+F	55	38217.9	37795	-18842.3	0.0790754	n/a	0.0841904	0.0439736	0.0520416	0.0393546	0.00591242	0.0511178	0.0368911	0.0678081	0.0150274	0.0489622	0.0787707	0.0123791	0.0149658	0.054382	0.0822196	0.0950299	0.094414	0.0130566	0.0278992	0.0816037
rtREV+G	36	38231.5	37954.6	-18941.2	n/a	1.40227	0.0646	0.0453	0.0376	0.0422	0.0114	0.0606	0.0607	0.0639	0.0273	0.0679	0.1018	0.0751	0.015	0.0287	0.0681	0.0488	0.0622	0.0251	0.0318	0.0619
rtREV+G+I	37	38241.2	37956.7	-18941.2	1e-05	1.40232	0.0646	0.0453	0.0376	0.0422	0.0114	0.0606	0.0607	0.0639	0.0273	0.0679	0.1018	0.0751	0.015	0.0287	0.0681	0.0488	0.0622	0.0251	0.0318	0.0619
rtREV+I+F	55	38287.1	37864.3	-18876.9	0.0714504	n/a	0.0841904	0.0439736	0.0520416	0.0393546	0.00591242	0.0511178	0.0368911	0.0678081	0.0150274	0.0489622	0.0787707	0.0123791	0.0149658	0.054382	0.0822196	0.0950299	0.094414	0.0130566	0.0278992	0.0816037
Dayhoff+G	36	38356	38079.1	-19003.5	n/a	1.30352	0.0871	0.0409	0.0404	0.0469	0.0335	0.0383	0.0495	0.0886	0.0336	0.0369	0.0854	0.0805	0.0148	0.0398	0.0507	0.0696	0.0585	0.0105	0.0299	0.0647
Dayhoff+G+I	37	38365.7	38081.1	-19003.5	1e-05	1.30362	0.0871	0.0409	0.0404	0.0469	0.0335	0.0383	0.0495	0.0886	0.0336	0.0369	0.0854	0.0805	0.0148	0.0398	0.0507	0.0696	0.0585	0.0105	0.0299	0.0647
mtREV24+G+F	55	38382.5	37959.6	-18924.6	n/a	1.06963	0.0841904	0.0439736	0.0520416	0.0393546	0.00591242	0.0511178	0.0368911	0.0678081	0.0150274	0.0489622	0.0787707	0.0123791	0.0149658	0.054382	0.0822196	0.0950299	0.094414	0.0130566	0.0278992	0.0816037
mtREV24+G+I+F	56	38392.2	37961.6	-18924.6	0	1.06948	0.0841904	0.0439736	0.0520416	0.0393546	0.00591242	0.0511178	0.0368911	0.0678081	0.0150274	0.0489622	0.0787707	0.0123791	0.0149658	0.054382	0.0822196	0.0950299	0.094414	0.0130566	0.0278992	0.0816037
LG+I	36	38441.4	38164.5	-19046.2	0.0748739	n/a	0.079066	0.055941	0.041977	0.053052	0.012937	0.040767	0.071586	0.057337	0.022355	0.062157	0.099081	0.0646	0.022951	0.042302	0.04404	0.061197	0.053287	0.012066	0.034155	0.069147
LG+F	54	38449	38033.8	-18962.7	n/a	n/a	0.0841904	0.0439736	0.0520416	0.0393546	0.00591242	0.0511178	0.0368911	0.0678081	0.0150274	0.0489622	0.0787707	0.0123791	0.0149658	0.054382	0.0822196	0.0950299	0.094414	0.0130566	0.0278992	0.0816037
WAG+I	36	38453.6	38176.7	-19052.3	0.07821	n/a	0.0866279	0.043972	0.0390894	0.0570451	0.0193078	0.0367281	0.0580589	0.0832518	0.0244313	0.048466	0.086209	0.0620286	0.0195027	0.0384319	0.0457631	0.0695179	0.0610127	0.0143859	0.0352742	0.0708956
cpREV+G	36	38463.4	38186.6	-19057.2	n/a	1.32497	0.0756	0.0621	0.041	0.0371	0.0091	0.0382	0.0495	0.0838	0.0246	0.0806	0.1011	0.0504	0.022	0.0506	0.0431	0.0622	0.0543	0.0181	0.0307	0.066
cpREV+G+I	37	38478	38193.4	-19059.6	9.99e-06	1.3295	0.0756	0.0621	0.041	0.0371	0.0091	0.0382	0.0495	0.0838	0.0246	0.0806	0.1011	0.0504	0.022	0.0506	0.0431	0.0622	0.0543	0.0181	0.0307	0.066
WAG+F	54	38481.4	38066.2	-18978.9	n/a	n/a	0.0841904	0.0439736	0.0520416	0.0393546	0.00591242	0.0511178	0.0368911	0.0678081	0.0150274	0.0489622	0.0787707	0.0123791	0.0149658	0.054382	0.0822196	0.0950299	0.094414	0.0130566	0.0278992	0.0816037
Dayhoff+I+F	55	38530.5	38107.6	-18998.6	0.0796448	n/a	0.0841904	0.0439736	0.0520416	0.0393546	0.00591242	0.0511178	0.0368911	0.0678081	0.0150274	0.0489622	0.0787707	0.0123791	0.0149658	0.054382	0.0822196	0.0950299	0.094414	0.0130566	0.0278992	0.0816037
rtREV+F	54	38546.8	38131.6	-19011.6	n/a	n/a	0.0841904	0.0439736	0.0520416	0.0393546	0.00591242	0.0511178	0.0368911	0.0678081	0.0150274	0.0489622	0.0787707	0.0123791	0.0149658	0.054382	0.0822196	0.0950299	0.094414	0.0130566	0.0278992	0.0816037
JTT+I+F	55	38634.5	38211.7	-19050.7	0.0826114	n/a	0.0841904	0.0439736	0.0520416	0.0393546	0.00591242	0.0511178	0.0368911	0.0678081	0.0150274	0.0489622	0.0787707	0.0123791	0.0149658	0.054382	0.0822196	0.0950299	0.094414	0.0130566	0.0278992	0.0816037
JTT+I	36	38635.4	38358.6	-19143.2	0.0820362	n/a	0.0769	0.0511	0.0425	0.0513	0.0203	0.0411	0.0618	0.0747	0.023	0.0526	0.0911	0.0595	0.0234	0.0405	0.0505	0.0682	0.0585	0.0143	0.0323	0.0664
rtREV+I	36	38640.2	38363.3	-19145.6	0.0704043	n/a	0.0646	0.0453	0.0376	0.0422	0.0114	0.0606	0.0607	0.0639	0.0273	0.0679	0.1018	0.0751	0.015	0.0287	0.0681	0.0488	0.0622	0.0251	0.0318	0.0619
cpREV+I+F	55	38646.6	38223.7	-19056.7	0.0801453	n/a	0.0841904	0.0439736	0.0520416	0.0393546	0.00591242	0.0511178	0.0368911	0.0678081	0.0150274	0.0489622	0.0787707	0.0123791	0.0149658	0.054382	0.0822196	0.0950299	0.094414	0.0130566	0.0278992	0.0816037
LG	35	38705.9	38436.7	-19183.3	n/a	n/a	0.079066	0.055941	0.041977	0.053052	0.012937	0.040767	0.071586	0.057337	0.022355	0.062157	0.099081	0.0646	0.022951	0.042302	0.04404	0.061197	0.053287	0.012066	0.034155	0.069147
WAG	35	38721.4	38452.3	-19191.1	n/a	n/a	0.0866279	0.043972	0.0390894	0.0570451	0.0193078	0.0367281	0.0580589	0.0832518	0.0244313	0.048466	0.086209	0.0620286	0.0195027	0.0384319	0.0457631	0.0695179	0.0610127	0.0143859	0.0352742	0.0708956
Dayhoff+I	36	38794.7	38517.9	-19222.8	0.0773159	n/a	0.0871	0.0409	0.0404	0.0469	0.0335	0.0383	0.0495	0.0886	0.0336	0.0369	0.0854	0.0805	0.0148	0.0398	0.0507	0.0696	0.0585	0.0105	0.0299	0.0647
Dayhoff+F	54	38831.5	38416.3	-19154	n/a	n/a	0.0841904	0.0439736	0.0520416	0.0393546	0.00591242	0.0511178	0.0368911	0.0678081	0.0150274	0.0489622	0.0787707	0.0123791	0.0149658	0.054382	0.0822196	0.0950299	0.094414	0.0130566	0.0278992	0.0816037
rtREV	35	38889.2	38620	-19274.9	n/a	n/a	0.0646	0.0453	0.0376	0.0422	0.0114	0.0606	0.0607	0.0639	0.0273	0.0679	0.1018	0.0751	0.015	0.0287	0.0681	0.0488	0.0622	0.0251	0.0318	0.0619
cpREV+F	54	38922.4	38507.3	-19199.4	n/a	n/a	0.0841904	0.0439736	0.0520416	0.0393546	0.00591242	0.0511178	0.0368911	0.0678081	0.0150274	0.0489622	0.0787707	0.0123791	0.0149658	0.054382	0.0822196	0.0950299	0.094414	0.0130566	0.0278992	0.0816037
JTT	35	38929.6	38660.4	-19295.1	n/a	n/a	0.0769	0.0511	0.0425	0.0513	0.0203	0.0411	0.0618	0.0747	0.023	0.0526	0.0911	0.0595	0.0234	0.0405	0.0505	0.0682	0.0585	0.0143	0.0323	0.0664
JTT+F	54	38933.9	38518.8	-19205.2	n/a	n/a	0.0841904	0.0439736	0.0520416	0.0393546	0.00591242	0.0511178	0.0368911	0.0678081	0.0150274	0.0489622	0.0787707	0.0123791	0.0149658	0.054382	0.0822196	0.0950299	0.094414	0.0130566	0.0278992	0.0816037
cpREV+I	36	38942.4	38665.5	-19296.7	0.07969	n/a	0.0756	0.0621	0.041	0.0371	0.0091	0.0382	0.0495	0.0838	0.0246	0.0806	0.1011	0.0504	0.022	0.0506	0.0431	0.0622	0.0543	0.0181	0.0307	0.066
mtREV24+I+F	55	39046	38623.2	-19256.4	0.0684504	n/a	0.0841904	0.0439736	0.0520416	0.0393546	0.00591242	0.0511178	0.0368911	0.0678081	0.0150274	0.0489622	0.0787707	0.0123791	0.0149658	0.054382	0.0822196	0.0950299	0.094414	0.0130566	0.0278992	0.0816037
Dayhoff	35	39096.6	38827.4	-19378.6	n/a	n/a	0.0871	0.0409	0.0404	0.0469	0.0335	0.0383	0.0495	0.0886	0.0336	0.0369	0.0854	0.0805	0.0148	0.0398	0.0507	0.0696	0.0585	0.0105	0.0299	0.0647
cpREV	35	39227.7	38958.6	-19444.2	n/a	n/a	0.0756	0.0621	0.041	0.0371	0.0091	0.0382	0.0495	0.0838	0.0246	0.0806	0.1011	0.0504	0.022	0.0506	0.0431	0.0622	0.0543	0.0181	0.0307	0.066
mtREV24+F	54	39359.4	38944.2	-19417.9	n/a	n/a	0.0841904	0.0439736	0.0520416	0.0393546	0.00591242	0.0511178	0.0368911	0.0678081	0.0150274	0.0489622	0.0787707	0.0123791	0.0149658	0.054382	0.0822196	0.0950299	0.094414	0.0130566	0.0278992	0.0816037
mtREV24+G	36	39433.7	39156.9	-19542.3	n/a	1.05341	0.072	0.019	0.039	0.019	0.006	0.025	0.024	0.056	0.028	0.087	0.168	0.023	0.053	0.06	0.055	0.072	0.088	0.029	0.033	0.044
mtREV24+G+I	37	39443.4	39158.9	-19542.3	0	1.05336	0.072	0.019	0.039	0.019	0.006	0.025	0.024	0.056	0.028	0.087	0.168	0.023	0.053	0.06	0.055	0.072	0.088	0.029	0.033	0.044
mtREV24+I	36	40172.2	39895.3	-19911.6	0.0646937	n/a	0.072	0.019	0.039	0.019	0.006	0.025	0.024	0.056	0.028	0.087	0.168	0.023	0.053	0.06	0.055	0.072	0.088	0.029	0.033	0.044
mtREV24	35	40459.9	40190.7	-20060.3	n/a	n/a	0.072	0.019	0.039	0.019	0.006	0.025	0.024	0.056	0.028	0.087	0.168	0.023	0.053	0.06	0.055	0.072	0.088	0.029	0.033	0.044
Table legend
Models with the lowest BIC scores (Bayesian Information Criterion) are considered to describe the substitution pattern the best.
For each model, AICc value (Akaike Information Criterion, corrected), Maximum Likelihood value (lnL), and the number of parameters (including branch lengths) are also presented.
Non-uniformity of evolutionary rates among sites may be modeled by using a discrete Gamma distribution (+G) with 5 rate categories and by assuming that a certain fraction of sites are evolutionarily invariable (+I).
Whenever applicable, estimates of gamma shape parameter and/or the estimated fraction of invariant sites are shown.They are followed by amino acid frequencies (f) and rates of amino acid substitutions (r) for each amino acid pair Relative values of instantaneous r should be considered when evaluating them.
For simplicity, sum of r values is made equal to 1 for each model. For estimating ML values, a tree topology was automatically computed. This analysis involved 19 amino acid sequences. There were a total of 1186 positions in the final dataset. Evolutionary analyses were conducted in MEGA11.
The explanation of abbreviated substitution models names:
LG	Le and Gascuel general matrix
rtREV	reverese transcriptase general matrix
WAG	Whelan and Goldman general matrix
JTT	Jones, Taylor and Thornton general matrix
cpREV	Adachi, Waddel, Martin and Hasegawa reversible chloroplast general matrix
Dayhoff	Dayhoff , Shwartz and Orcutt genral matrix
mtREV	Adachi and Hasegawa mitochondrial reversible genral matrix
mtREV24	Adachi and Hasegawa complete mitochondrial DNA genral matrix of 24 vertebrate species
+G	discrete Gamma model with default 5 rate categories
+I	invariable sites
+G+I	invariable site plus discrete Gamma model
+F	Empirical codon frequencies counted from the data.
