# Supplementary material for: Recombinant Viruses from the Picornaviridae Family Occurring in Racing Pigeons
Source: Viruses. 2024 Jun 4;16(6):917. doi: 10.3390/v16060917 (PMC11209253; doi:10.3390/v16060917)
Supplement: Supplementary file 1 [file viruses-16-00917-s001.zip › Table S4.xlsx]

## Sheet: Arkusz1
Table S4. Validation of Picornavirus B best fit substitution model for amino-acids sequence alignment
Model	#Param	BIC	AICc	lnL	Invariant	Gamma	Freq A	Freq R	Freq N	Freq D	Freq C	Freq Q	Freq E	Freq G	Freq H	Freq I	Freq L	Freq K	Freq M	Freq F	Freq P	Freq S	Freq T	Freq W	Freq Y	Freq V
LG+G+F	43	26318.6	26005.1	-12959.4	n/a	0.956871	0.0825478	0.0345932	0.0560996	0.0377048	0.0172966	0.0464903	0.0349593	0.0773314	0.0159239	0.0536286	0.069644	0.0182118	0.0255331	0.0483207	0.0680882	0.0867576	0.0939874	0.0105244	0.0465819	0.0757756
LG+G+I+F	44	26325.9	26005.1	-12958.4	0.0515441	1.20699	0.0825478	0.0345932	0.0560996	0.0377048	0.0172966	0.0464903	0.0349593	0.0773314	0.0159239	0.0536286	0.069644	0.0182118	0.0255331	0.0483207	0.0680882	0.0867576	0.0939874	0.0105244	0.0465819	0.0757756
rtREV+G+F	43	26400.8	26087.2	-13000.5	n/a	0.972633	0.0825478	0.0345932	0.0560996	0.0377048	0.0172966	0.0464903	0.0349593	0.0773314	0.0159239	0.0536286	0.069644	0.0182118	0.0255331	0.0483207	0.0680882	0.0867576	0.0939874	0.0105244	0.0465819	0.0757756
rtREV+G+I+F	44	26407.6	26086.8	-12999.2	0.0535342	1.24536	0.0825478	0.0345932	0.0560996	0.0377048	0.0172966	0.0464903	0.0349593	0.0773314	0.0159239	0.0536286	0.069644	0.0182118	0.0255331	0.0483207	0.0680882	0.0867576	0.0939874	0.0105244	0.0465819	0.0757756
WAG+G+F	43	26448.6	26135	-13024.3	n/a	1.0797	0.0825478	0.0345932	0.0560996	0.0377048	0.0172966	0.0464903	0.0349593	0.0773314	0.0159239	0.0536286	0.069644	0.0182118	0.0255331	0.0483207	0.0680882	0.0867576	0.0939874	0.0105244	0.0465819	0.0757756
WAG+G+I+F	44	26448.7	26127.9	-13019.8	0.08583	1.69022	0.0825478	0.0345932	0.0560996	0.0377048	0.0172966	0.0464903	0.0349593	0.0773314	0.0159239	0.0536286	0.069644	0.0182118	0.0255331	0.0483207	0.0680882	0.0867576	0.0939874	0.0105244	0.0465819	0.0757756
LG+G	24	26461.6	26286.5	-13119.2	n/a	0.982198	0.079066	0.055941	0.041977	0.053052	0.012937	0.040767	0.071586	0.057337	0.022355	0.062157	0.099081	0.0646	0.022951	0.042302	0.04404	0.061197	0.053287	0.012066	0.034155	0.069147
LG+G+I	25	26467.3	26285	-13117.4	0.0647792	1.33584	0.079066	0.055941	0.041977	0.053052	0.012937	0.040767	0.071586	0.057337	0.022355	0.062157	0.099081	0.0646	0.022951	0.042302	0.04404	0.061197	0.053287	0.012066	0.034155	0.069147
WAG+G+I	25	26560.5	26378.2	-13164	0.0923454	1.7863	0.0866279	0.043972	0.0390894	0.0570451	0.0193078	0.0367281	0.0580589	0.0832518	0.0244313	0.048466	0.086209	0.0620286	0.0195027	0.0384319	0.0457631	0.0695179	0.0610127	0.0143859	0.0352742	0.0708956
WAG+G	24	26563	26388	-13169.9	n/a	1.08283	0.0866279	0.043972	0.0390894	0.0570451	0.0193078	0.0367281	0.0580589	0.0832518	0.0244313	0.048466	0.086209	0.0620286	0.0195027	0.0384319	0.0457631	0.0695179	0.0610127	0.0143859	0.0352742	0.0708956
cpREV+G+I+F	44	26599.5	26278.7	-13095.2	0.0800186	1.4877	0.0825478	0.0345932	0.0560996	0.0377048	0.0172966	0.0464903	0.0349593	0.0773314	0.0159239	0.0536286	0.069644	0.0182118	0.0255331	0.0483207	0.0680882	0.0867576	0.0939874	0.0105244	0.0465819	0.0757756
LG+I+F	43	26610.9	26297.4	-13105.5	0.150948	n/a	0.0825478	0.0345932	0.0560996	0.0377048	0.0172966	0.0464903	0.0349593	0.0773314	0.0159239	0.0536286	0.069644	0.0182118	0.0255331	0.0483207	0.0680882	0.0867576	0.0939874	0.0105244	0.0465819	0.0757756
Dayhoff+G+F	43	26630.7	26317.1	-13115.4	n/a	0.909505	0.0825478	0.0345932	0.0560996	0.0377048	0.0172966	0.0464903	0.0349593	0.0773314	0.0159239	0.0536286	0.069644	0.0182118	0.0255331	0.0483207	0.0680882	0.0867576	0.0939874	0.0105244	0.0465819	0.0757756
cpREV+G+F	43	26631	26317.5	-13115.6	n/a	1.01161	0.0825478	0.0345932	0.0560996	0.0377048	0.0172966	0.0464903	0.0349593	0.0773314	0.0159239	0.0536286	0.069644	0.0182118	0.0255331	0.0483207	0.0680882	0.0867576	0.0939874	0.0105244	0.0465819	0.0757756
Dayhoff+G+I+F	44	26635.2	26314.4	-13113	0.0726628	1.27404	0.0825478	0.0345932	0.0560996	0.0377048	0.0172966	0.0464903	0.0349593	0.0773314	0.0159239	0.0536286	0.069644	0.0182118	0.0255331	0.0483207	0.0680882	0.0867576	0.0939874	0.0105244	0.0465819	0.0757756
WAG+I+F	43	26635.8	26322.3	-13118	0.154609	n/a	0.0825478	0.0345932	0.0560996	0.0377048	0.0172966	0.0464903	0.0349593	0.0773314	0.0159239	0.0536286	0.069644	0.0182118	0.0255331	0.0483207	0.0680882	0.0867576	0.0939874	0.0105244	0.0465819	0.0757756
rtREV+G	24	26649.5	26474.4	-13213.2	n/a	1.0412	0.0646	0.0453	0.0376	0.0422	0.0114	0.0606	0.0607	0.0639	0.0273	0.0679	0.1018	0.0751	0.015	0.0287	0.0681	0.0488	0.0622	0.0251	0.0318	0.0619
rtREV+G+I	25	26654.1	26471.8	-13210.8	0.0665937	1.44894	0.0646	0.0453	0.0376	0.0422	0.0114	0.0606	0.0607	0.0639	0.0273	0.0679	0.1018	0.0751	0.015	0.0287	0.0681	0.0488	0.0622	0.0251	0.0318	0.0619
JTT+G+F	43	26686.3	26372.8	-13143.2	n/a	0.924608	0.0825478	0.0345932	0.0560996	0.0377048	0.0172966	0.0464903	0.0349593	0.0773314	0.0159239	0.0536286	0.069644	0.0182118	0.0255331	0.0483207	0.0680882	0.0867576	0.0939874	0.0105244	0.0465819	0.0757756
JTT+G	24	26687.6	26512.5	-13232.2	n/a	0.967189	0.0769	0.0511	0.0425	0.0513	0.0203	0.0411	0.0618	0.0747	0.023	0.0526	0.0911	0.0595	0.0234	0.0405	0.0505	0.0682	0.0585	0.0143	0.0323	0.0664
JTT+G+I	25	26688.4	26506.1	-13228	0.089837	1.51669	0.0769	0.0511	0.0425	0.0513	0.0203	0.0411	0.0618	0.0747	0.023	0.0526	0.0911	0.0595	0.0234	0.0405	0.0505	0.0682	0.0585	0.0143	0.0323	0.0664
rtREV+I+F	43	26690.2	26376.7	-13145.2	0.146859	n/a	0.0825478	0.0345932	0.0560996	0.0377048	0.0172966	0.0464903	0.0349593	0.0773314	0.0159239	0.0536286	0.069644	0.0182118	0.0255331	0.0483207	0.0680882	0.0867576	0.0939874	0.0105244	0.0465819	0.0757756
JTT+G+I+F	44	26692	26371.2	-13141.4	0.0669016	1.25478	0.0825478	0.0345932	0.0560996	0.0377048	0.0172966	0.0464903	0.0349593	0.0773314	0.0159239	0.0536286	0.069644	0.0182118	0.0255331	0.0483207	0.0680882	0.0867576	0.0939874	0.0105244	0.0465819	0.0757756
LG+I	24	26710.5	26535.4	-13243.7	0.152012	n/a	0.079066	0.055941	0.041977	0.053052	0.012937	0.040767	0.071586	0.057337	0.022355	0.062157	0.099081	0.0646	0.022951	0.042302	0.04404	0.061197	0.053287	0.012066	0.034155	0.069147
WAG+I	24	26738.6	26563.5	-13257.7	0.154498	n/a	0.0866279	0.043972	0.0390894	0.0570451	0.0193078	0.0367281	0.0580589	0.0832518	0.0244313	0.048466	0.086209	0.0620286	0.0195027	0.0384319	0.0457631	0.0695179	0.0610127	0.0143859	0.0352742	0.0708956
cpREV+G+I	25	26777	26594.7	-13272.3	0.086301	1.59319	0.0756	0.0621	0.041	0.0371	0.0091	0.0382	0.0495	0.0838	0.0246	0.0806	0.1011	0.0504	0.022	0.0506	0.0431	0.0622	0.0543	0.0181	0.0307	0.066
cpREV+G	24	26780.5	26605.4	-13278.7	n/a	1.04355	0.0756	0.0621	0.041	0.0371	0.0091	0.0382	0.0495	0.0838	0.0246	0.0806	0.1011	0.0504	0.022	0.0506	0.0431	0.0622	0.0543	0.0181	0.0307	0.066
Dayhoff+G	24	26811.9	26636.8	-13294.4	n/a	0.933791	0.0871	0.0409	0.0404	0.0469	0.0335	0.0383	0.0495	0.0886	0.0336	0.0369	0.0854	0.0805	0.0148	0.0398	0.0507	0.0696	0.0585	0.0105	0.0299	0.0647
Dayhoff+G+I	25	26812.9	26630.6	-13290.2	0.0848688	1.41964	0.0871	0.0409	0.0404	0.0469	0.0335	0.0383	0.0495	0.0886	0.0336	0.0369	0.0854	0.0805	0.0148	0.0398	0.0507	0.0696	0.0585	0.0105	0.0299	0.0647
cpREV+I+F	43	26858.9	26545.4	-13229.5	0.165766	n/a	0.0825478	0.0345932	0.0560996	0.0377048	0.0172966	0.0464903	0.0349593	0.0773314	0.0159239	0.0536286	0.069644	0.0182118	0.0255331	0.0483207	0.0680882	0.0867576	0.0939874	0.0105244	0.0465819	0.0757756
rtREV+I	24	26885.5	26710.5	-13331.2	0.145868	n/a	0.0646	0.0453	0.0376	0.0422	0.0114	0.0606	0.0607	0.0639	0.0273	0.0679	0.1018	0.0751	0.015	0.0287	0.0681	0.0488	0.0622	0.0251	0.0318	0.0619
mtREV24+G+F	43	26900.6	26587.1	-13250.4	n/a	0.824934	0.0825478	0.0345932	0.0560996	0.0377048	0.0172966	0.0464903	0.0349593	0.0773314	0.0159239	0.0536286	0.069644	0.0182118	0.0255331	0.0483207	0.0680882	0.0867576	0.0939874	0.0105244	0.0465819	0.0757756
mtREV24+G+I+F	44	26909.5	26588.7	-13250.2	0.0280107	0.934061	0.0825478	0.0345932	0.0560996	0.0377048	0.0172966	0.0464903	0.0349593	0.0773314	0.0159239	0.0536286	0.069644	0.0182118	0.0255331	0.0483207	0.0680882	0.0867576	0.0939874	0.0105244	0.0465819	0.0757756
JTT+I	24	26912.8	26737.8	-13344.8	0.161259	n/a	0.0769	0.0511	0.0425	0.0513	0.0203	0.0411	0.0618	0.0747	0.023	0.0526	0.0911	0.0595	0.0234	0.0405	0.0505	0.0682	0.0585	0.0143	0.0323	0.0664
Dayhoff+I+F	43	26925.4	26611.8	-13262.7	0.157825	n/a	0.0825478	0.0345932	0.0560996	0.0377048	0.0172966	0.0464903	0.0349593	0.0773314	0.0159239	0.0536286	0.069644	0.0182118	0.0255331	0.0483207	0.0680882	0.0867576	0.0939874	0.0105244	0.0465819	0.0757756
LG+F	42	26968.9	26662.7	-13289.2	n/a	n/a	0.0825478	0.0345932	0.0560996	0.0377048	0.0172966	0.0464903	0.0349593	0.0773314	0.0159239	0.0536286	0.069644	0.0182118	0.0255331	0.0483207	0.0680882	0.0867576	0.0939874	0.0105244	0.0465819	0.0757756
JTT+I+F	43	26971.1	26657.6	-13285.6	0.159712	n/a	0.0825478	0.0345932	0.0560996	0.0377048	0.0172966	0.0464903	0.0349593	0.0773314	0.0159239	0.0536286	0.069644	0.0182118	0.0255331	0.0483207	0.0680882	0.0867576	0.0939874	0.0105244	0.0465819	0.0757756
WAG+F	42	26990	26683.8	-13299.7	n/a	n/a	0.0825478	0.0345932	0.0560996	0.0377048	0.0172966	0.0464903	0.0349593	0.0773314	0.0159239	0.0536286	0.069644	0.0182118	0.0255331	0.0483207	0.0680882	0.0867576	0.0939874	0.0105244	0.0465819	0.0757756
cpREV+I	24	27024.2	26849.1	-13400.5	0.163923	n/a	0.0756	0.0621	0.041	0.0371	0.0091	0.0382	0.0495	0.0838	0.0246	0.0806	0.1011	0.0504	0.022	0.0506	0.0431	0.0622	0.0543	0.0181	0.0307	0.066
rtREV+F	42	27040.1	26733.9	-13324.8	n/a	n/a	0.0825478	0.0345932	0.0560996	0.0377048	0.0172966	0.0464903	0.0349593	0.0773314	0.0159239	0.0536286	0.069644	0.0182118	0.0255331	0.0483207	0.0680882	0.0867576	0.0939874	0.0105244	0.0465819	0.0757756
LG	23	27070.9	26903.1	-13428.5	n/a	n/a	0.079066	0.055941	0.041977	0.053052	0.012937	0.040767	0.071586	0.057337	0.022355	0.062157	0.099081	0.0646	0.022951	0.042302	0.04404	0.061197	0.053287	0.012066	0.034155	0.069147
Dayhoff+I	24	27079.3	26904.2	-13428.1	0.156505	n/a	0.0871	0.0409	0.0404	0.0469	0.0335	0.0383	0.0495	0.0886	0.0336	0.0369	0.0854	0.0805	0.0148	0.0398	0.0507	0.0696	0.0585	0.0105	0.0299	0.0647
WAG	23	27106.7	26938.9	-13446.4	n/a	n/a	0.0866279	0.043972	0.0390894	0.0570451	0.0193078	0.0367281	0.0580589	0.0832518	0.0244313	0.048466	0.086209	0.0620286	0.0195027	0.0384319	0.0457631	0.0695179	0.0610127	0.0143859	0.0352742	0.0708956
rtREV	23	27222.7	27055	-13504.4	n/a	n/a	0.0646	0.0453	0.0376	0.0422	0.0114	0.0606	0.0607	0.0639	0.0273	0.0679	0.1018	0.0751	0.015	0.0287	0.0681	0.0488	0.0622	0.0251	0.0318	0.0619
cpREV+F	42	27227.1	26920.9	-13418.3	n/a	n/a	0.0825478	0.0345932	0.0560996	0.0377048	0.0172966	0.0464903	0.0349593	0.0773314	0.0159239	0.0536286	0.069644	0.0182118	0.0255331	0.0483207	0.0680882	0.0867576	0.0939874	0.0105244	0.0465819	0.0757756
mtREV24+I+F	43	27311.6	26998.1	-13455.9	0.135761	n/a	0.0825478	0.0345932	0.0560996	0.0377048	0.0172966	0.0464903	0.0349593	0.0773314	0.0159239	0.0536286	0.069644	0.0182118	0.0255331	0.0483207	0.0680882	0.0867576	0.0939874	0.0105244	0.0465819	0.0757756
JTT	23	27330.6	27162.9	-13558.4	n/a	n/a	0.0769	0.0511	0.0425	0.0513	0.0203	0.0411	0.0618	0.0747	0.023	0.0526	0.0911	0.0595	0.0234	0.0405	0.0505	0.0682	0.0585	0.0143	0.0323	0.0664
Dayhoff+F	42	27343	27036.8	-13476.2	n/a	n/a	0.0825478	0.0345932	0.0560996	0.0377048	0.0172966	0.0464903	0.0349593	0.0773314	0.0159239	0.0536286	0.069644	0.0182118	0.0255331	0.0483207	0.0680882	0.0867576	0.0939874	0.0105244	0.0465819	0.0757756
JTT+F	42	27373	27066.8	-13491.2	n/a	n/a	0.0825478	0.0345932	0.0560996	0.0377048	0.0172966	0.0464903	0.0349593	0.0773314	0.0159239	0.0536286	0.069644	0.0182118	0.0255331	0.0483207	0.0680882	0.0867576	0.0939874	0.0105244	0.0465819	0.0757756
cpREV	23	27393.5	27225.8	-13589.8	n/a	n/a	0.0756	0.0621	0.041	0.0371	0.0091	0.0382	0.0495	0.0838	0.0246	0.0806	0.1011	0.0504	0.022	0.0506	0.0431	0.0622	0.0543	0.0181	0.0307	0.066
Dayhoff	23	27511.6	27343.8	-13648.8	n/a	n/a	0.0871	0.0409	0.0404	0.0469	0.0335	0.0383	0.0495	0.0886	0.0336	0.0369	0.0854	0.0805	0.0148	0.0398	0.0507	0.0696	0.0585	0.0105	0.0299	0.0647
mtREV24+G	24	27523.1	27348.1	-13650	n/a	0.815435	0.072	0.019	0.039	0.019	0.006	0.025	0.024	0.056	0.028	0.087	0.168	0.023	0.053	0.06	0.055	0.072	0.088	0.029	0.033	0.044
mtREV24+G+I	25	27532.4	27350.1	-13650	1e-05	0.815457	0.072	0.019	0.039	0.019	0.006	0.025	0.024	0.056	0.028	0.087	0.168	0.023	0.053	0.06	0.055	0.072	0.088	0.029	0.033	0.044
mtREV24+F	42	27719.4	27413.1	-13664.4	n/a	n/a	0.0825478	0.0345932	0.0560996	0.0377048	0.0172966	0.0464903	0.0349593	0.0773314	0.0159239	0.0536286	0.069644	0.0182118	0.0255331	0.0483207	0.0680882	0.0867576	0.0939874	0.0105244	0.0465819	0.0757756
mtREV24+I	24	28003.1	27828	-13889.9	0.12866	n/a	0.072	0.019	0.039	0.019	0.006	0.025	0.024	0.056	0.028	0.087	0.168	0.023	0.053	0.06	0.055	0.072	0.088	0.029	0.033	0.044
mtREV24	23	28375.6	28207.8	-14080.8	n/a	n/a	0.072	0.019	0.039	0.019	0.006	0.025	0.024	0.056	0.028	0.087	0.168	0.023	0.053	0.06	0.055	0.072	0.088	0.029	0.033	0.044
Table legend
Models with the lowest BIC scores (Bayesian Information Criterion) are considered to describe the substitution pattern the best. For each model, AICc value (Akaike Information Criterion, corrected), Maximum Likelihood value (lnL), and the number of parameters (including branch lengths) are also presented.
Non-uniformity of evolutionary rates among sites may be modeled by using a discrete Gamma distribution (+G) with 5 rate categories and by assuming that a certain fraction of sites are evolutionarily invariable (+I).
Whenever applicable, estimates of gamma shape parameter and/or the estimated fraction of invariant sites are shown.They are followed by amino acid frequencies (f) and rates of amino acid substitutions (r) for each amino acid pair Relative values of instantaneous r should be considered when evaluating them.
For simplicity, sum of r values is made equal to 1 for each model. For estimating ML values, a tree topology was automatically computed. This analysis involved 13 amino acid sequences. There were a total of 917 positions in the final dataset.
Evolutionary analyses were conducted in MEGA11.
The explanation of abbreviated substitution models names:
LG	Le and Gascuel general matrix
rtREV	reverese transcriptase general matrix
WAG	Whelan and Goldman general matrix
JTT	Jones, Taylor and Thornton general matrix
cpREV	Adachi, Waddel, Martin and Hasegawa reversible chloroplast general matrix
Dayhoff	Dayhoff , Shwartz and Orcutt genral matrix
mtREV	Adachi and Hasegawa mitochondrial reversible genral matrix
mtREV24	Adachi and Hasegawa complete mitochondrial DNA genral matrix of 24 vertebrate species
+G	discrete Gamma model with default 5 rate categories
+I	invariable sites
+G+I	invariable site plus discrete Gamma model
+F	Empirical codon frequencies counted from the data.
