# Supplementary material for: Recombinant Viruses from the Picornaviridae Family Occurring in Racing Pigeons
Source: Viruses. 2024 Jun 4;16(6):917. doi: 10.3390/v16060917 (PMC11209253; doi:10.3390/v16060917)
Supplement: Supplementary file 1 [file viruses-16-00917-s001.zip › Table S1.xlsx]

## Sheet: Arkusz1
Table S1. Validation of Megrivirus best fit substitution model for nucleotide sequence alignment
Model	#Param	BIC	AICc	lnL	Invariant	Gamma	R	Freq A	Freq T	Freq C	Freq G	A=>T	A=>C	A=>G	T=>A	T=>C	T=>G	C=>A	C=>T	C=>G	G=>A	G=>T	G=>C
GTR+G	44	232875	232434	-116173	n/a	0.576272	1.64858	0.253318	0.28597	0.234099	0.226613	0.06	0.06	0.13	0.06	0.16	0.03	0.06	0.19	0.04	0.14	0.03	0.04
GTR+G+I	45	232887	232436	-116173	0	0.576147	1.64876	0.253318	0.28597	0.234099	0.226613	0.06	0.06	0.13	0.06	0.16	0.03	0.06	0.19	0.04	0.14	0.03	0.04
TN93+G	41	233165	232754	-116336	n/a	0.573732	1.66054	0.253318	0.28597	0.234099	0.226613	0.05	0.04	0.13	0.05	0.16	0.04	0.05	0.19	0.04	0.15	0.05	0.04
HKY+G	40	233183	232782	-116351	n/a	0.573758	1.65225	0.253318	0.28597	0.234099	0.226613	0.05	0.04	0.14	0.05	0.15	0.04	0.05	0.18	0.04	0.16	0.05	0.04
HKY+G+I	41	233233	232822	-116370	0	0.557578	1.83859	0.253318	0.28597	0.234099	0.226613	0.05	0.04	0.15	0.04	0.15	0.04	0.04	0.19	0.04	0.16	0.05	0.04
TN93+G+I	42	233234	232813	-116365	0	0.555588	1.86216	0.253318	0.28597	0.234099	0.226613	0.05	0.04	0.13	0.04	0.17	0.04	0.04	0.21	0.04	0.14	0.05	0.04
T92+G	38	233300	232919	-116422	n/a	0.578335	1.65325	0.269644	0.269644	0.230356	0.230356	0.05	0.04	0.14	0.05	0.14	0.04	0.05	0.17	0.04	0.17	0.05	0.04
T92+G+I	39	233348	232957	-116439	0	0.562491	1.83382	0.269644	0.269644	0.230356	0.230356	0.05	0.04	0.15	0.05	0.15	0.04	0.05	0.17	0.04	0.17	0.05	0.04
K2+G	37	233844	233473	-116699	n/a	0.587696	1.63083	0.25	0.25	0.25	0.25	0.05	0.05	0.15	0.05	0.15	0.05	0.05	0.15	0.05	0.15	0.05	0.05
K2+G+I	38	233907	233526	-116725	1e-05	0.56849	1.84521	0.25	0.25	0.25	0.25	0.04	0.04	0.16	0.04	0.16	0.04	0.04	0.16	0.04	0.16	0.04	0.04
GTR+I	44	238425	237984	-118948	0.183527	n/a	1.33206	0.253318	0.28597	0.234099	0.226613	0.07	0.06	0.12	0.07	0.14	0.04	0.07	0.18	0.04	0.13	0.05	0.04
JC+G	36	238460	238099	-119013	n/a	0.62863	0.5	0.25	0.25	0.25	0.25	0.08	0.08	0.08	0.08	0.08	0.08	0.08	0.08	0.08	0.08	0.08	0.08
JC+G+I	37	238472	238101	-119013	1e-05	0.628557	0.5	0.25	0.25	0.25	0.25	0.08	0.08	0.08	0.08	0.08	0.08	0.08	0.08	0.08	0.08	0.08	0.08
TN93+I	41	238730	238319	-119119	0.18373	n/a	1.33169	0.253318	0.28597	0.234099	0.226613	0.06	0.05	0.12	0.05	0.14	0.05	0.05	0.18	0.05	0.13	0.06	0.05
HKY+I	40	238781	238380	-119150	0.183748	n/a	1.32631	0.253318	0.28597	0.234099	0.226613	0.06	0.05	0.13	0.05	0.13	0.05	0.05	0.16	0.05	0.14	0.06	0.05
T92+I	38	238819	238438	-119181	0.183752	n/a	1.3264	0.269644	0.269644	0.230356	0.230356	0.06	0.05	0.13	0.06	0.13	0.05	0.06	0.15	0.05	0.15	0.06	0.05
K2+I	37	239183	238812	-119369	0.183922	n/a	1.3177	0.25	0.25	0.25	0.25	0.05	0.05	0.14	0.05	0.14	0.05	0.05	0.14	0.05	0.14	0.05	0.05
JC+I	36	243305	242944	-121436	0.182376	n/a	0.5	0.25	0.25	0.25	0.25	0.08	0.08	0.08	0.08	0.08	0.08	0.08	0.08	0.08	0.08	0.08	0.08
GTR	43	243950	243519	-121717	n/a	n/a	1.20981	0.253318	0.28597	0.234099	0.226613	0.08	0.06	0.12	0.07	0.14	0.04	0.07	0.17	0.04	0.13	0.05	0.04
TN93	40	244306	243906	-121913	n/a	n/a	1.2822	0.253318	0.28597	0.234099	0.226613	0.06	0.05	0.12	0.06	0.14	0.05	0.06	0.17	0.05	0.13	0.06	0.05
HKY	39	244312	243921	-121922	n/a	n/a	1.2106	0.253318	0.28597	0.234099	0.226613	0.06	0.05	0.12	0.06	0.13	0.05	0.06	0.16	0.05	0.14	0.06	0.05
T92	37	244353	243982	-121954	n/a	n/a	1.21099	0.269644	0.269644	0.230356	0.230356	0.06	0.05	0.13	0.06	0.13	0.05	0.06	0.15	0.05	0.15	0.06	0.05
K2	36	244703	244342	-122135	n/a	n/a	1.26004	0.25	0.25	0.25	0.25	0.06	0.06	0.14	0.06	0.14	0.06	0.06	0.14	0.06	0.14	0.06	0.06
JC	35	248497	248147	-124038	n/a	n/a	0.5	0.25	0.25	0.25	0.25	0.08	0.08	0.08	0.08	0.08	0.08	0.08	0.08	0.08	0.08	0.08	0.08
Table legend
Models with the lowest BIC scores (Bayesian Information Criterion) are considered to describe the substitution pattern the best.
For each model, AICc value (Akaike Information Criterion, corrected), Maximum Likelihood value (lnL), and the number of parameters (including branch lengths) are also presented.
Non-uniformity of evolutionary rates among sites may be modeled by using a discrete Gamma distribution (+G) with 5 rate categories and by assuming that a certain fraction of sites are evolutionarily invariable (+I).
Whenever applicable, estimates of gamma shape parameter and/or the estimated fraction of invariant sites are shown.Assumed or estimated values of transition/transversion bias (R) are shown for each model, as well.
They are followed by nucleotide frequencies (f) and rates of base substitutions (r) for each nucleotide pair.Relative values of instantaneous r should be considered when evaluating them.
For simplicity, sum of r values is made equal to 1 for each model. For estimating ML values, a tree topology was automatically computed.
This analysis involved 19 nucleotide sequences. There were a total of 11726 positions in the final dataset. Evolutionary analyses were conducted in MEGA11.
The explanation of abbreviated substitution models names:
GTR	General time reversible model with unequal rates and unequal base freq.
TN93	Tamura Nei model
HKY	Hasegawa, Kishino and Yano model - unequal transition/transversion rates and unequal base freq.
T92	Tamura 3-parameter substitution model
K2	Kimura 2-parameter substitution model
JC	Jukes and Kantor substitution model, Equal substitution rates and equal base frequencies
+G	discrete Gamma model with default 5 rate categories
+I	invariable sites
+G+I	invariable site plus discrete Gamma model
+F	Empirical codon frequencies counted from the data.
